# Supplementary material for: The Role of Ovalbumin in Manganese Homeostasis during Chick Embryogenesis: An EPR Spectroscopic Study
Source: Molecules. 2024 Jul 7;29(13):3221. doi: 10.3390/molecules29133221 (PMC11243369; doi:10.3390/molecules29133221)
Supplement: Supplementary file 1 [file molecules-29-03221-s001.zip]

Archive with 1 entries (1 files):
- molecules-3070644-supplementary.pdf
